# Supplementary material for: Altered gut fungal microbiota and associated mycotoxins in juvenile rat offspring induced by maternal immune activation with Poly I:C
Source: Front Neurosci. 2026 Jan 22;20:1702092. doi: 10.3389/fnins.2026.1702092 (PMC12872866; doi:10.3389/fnins.2026.1702092)
Supplement: Supplementary file 2 [file Table_2.XLS]

## Sheet: Sheet1
Table S2 The negative ion mode separation gradient
Time (min)	Flow rate (mL/min)	A (%)	B (%)
0	0.4	100	0
1.5	0.4	95	5
2	0.4	90	10
4.5	0.4	70	30
5	0.4	0	100
6.3	0.4	0	100
6.4	0.4	100	0
8	0.4	100	0
