# Supplementary material for: Altered gut fungal microbiota and associated mycotoxins in juvenile rat offspring induced by maternal immune activation with Poly I:C
Source: Front Neurosci. 2026 Jan 22;20:1702092. doi: 10.3389/fnins.2026.1702092 (PMC12872866; doi:10.3389/fnins.2026.1702092)
Supplement: Supplementary file 3 [file Table_3.XLS]

## Sheet: Sheet1
Table S3 The parameters of mass spectrometry
Description	parameter
Scan type（m/z）	70-1050
Sheath gas flow rate（arb）	50
Aux gas flow rate（arb）	13
Heater temp（℃）	425
Capillary temp（℃）	325
Spray voltage（+）（V）	3500
Spray voltage（-）（V）	-3500
S-Lens RF Level	50
Normalized collision energy（eV）	20,40,60
Resolution（Full MS）	60000
Resolution（MS2）	7500
