# Supplementary material for: Altered gut fungal microbiota and associated mycotoxins in juvenile rat offspring induced by maternal immune activation with Poly I:C
Source: Front Neurosci. 2026 Jan 22;20:1702092. doi: 10.3389/fnins.2026.1702092 (PMC12872866; doi:10.3389/fnins.2026.1702092)
Supplement: Supplementary file 4 [file Table_4.XLS]

## Sheet: Sheet1
Table S4 The optimized sequences information of ITS1sequencing
Group Name	Gender	Seq_num	Base_num	Mean_length	Min_length	Max_length	Coverage
Poly I:C	F	60313	14429400	239.242	200	501	1
Poly I:C	F	61429	14941121	243.226	200	444	1
Poly I:C	F	54975	13239293	240.824	200	506	1
Poly I:C	F	71317	17186283	240.984	200	445	1
Poly I:C	F	83033	20103171	242.111	200	523	1
Poly I:C	F	67349	16517181	245.248	200	516	1
Poly I:C	F	56708	13221734	233.155	200	522	1
Poly I:C	F	52950	12816055	242.041	200	516	1
Poly I:C	M	66449	15963959	240.244	200	519	0.999977
Poly I:C	M	62862	15345190	244.109	200	524	1
Poly I:C	M	78982	19241946	243.624	200	527	1
Poly I:C	M	63439	15132266	238.533	200	518	1
Poly I:C	M	79662	19383747	243.325	200	498	1
Poly I:C	M	68235	16530619	242.26	200	533	0.999977
Poly I:C	M	65802	15970058	242.699	208	514	1
Poly I:C	M	69997	17025520	243.232	200	516	0.999977
Control	F	71799	17949860	250.002	200	437	1
Control	F	66710	16762459	251.274	200	527	1
Control	F	66428	16026918	241.268	200	438	0.999977
Control	F	45775	11239435	245.537	200	488	1
Control	F	64755	15488143	239.181	200	495	0.999977
Control	F	79412	19788822	249.192	200	444	1
Control	F	56403	13766804	244.079	200	438	1
Control	F	77450	18721701	241.726	200	505	0.999977
Control	M	51747	12676715	244.975	200	463	1
Control	M	92470	23075260	249.543	208	524	1
Control	M	92911	22725922	244.599	208	526	1
Control	M	60292	14869759	246.629	200	488	1
Control	M	69627	27733959	398.322	200	501	0.999977
Control	M	64381	15381625	238.916	200	507	1
Control	M	70966	17144763	241.591	200	523	0.999977
Control	M	65631	15722668	239.562	208	446	0.999977
