# Supplementary material for: Altered gut fungal microbiota and associated mycotoxins in juvenile rat offspring induced by maternal immune activation with Poly I:C
Source: Front Neurosci. 2026 Jan 22;20:1702092. doi: 10.3389/fnins.2026.1702092 (PMC12872866; doi:10.3389/fnins.2026.1702092)
Supplement: Supplementary file 5 [file Table_5.XLS]

## Sheet: Sheet1
Table S5 ANCOM-BC identifies significantly difference fungus genus among the top 10 fungal genera
Genus	ANCOMBC_W	ANCOMBC_global_p	ANCOMBC_global_q	ANCOMBC_global_significant
Aspergillus	422.66	2.73274e-91	9.83787e-90	TRUE
Penicillium	258.766	8.311e-56	1.49598e-54	TRUE
Talaromyces	135.652	3.2728e-29	2.94552e-28	TRUE
Sarocladium	33.3392	2.73148e-07	7.02381e-07	TRUE
Fusarium	132.043	1.96278e-28	1.4132e-27	TRUE
Saccharomyces	2.69538	0.441014	0.481106	FALSE
Cladosporium	190.718	4.27099e-41	5.12518e-40	TRUE
Kurtzmaniella	43.678	1.7666e-09	5.78162e-09	TRUE
Thermomyces	44.7566	1.04231e-09	3.75231e-09	TRUE
Alternaria	84.7485	2.93864e-18	1.32239e-17	TRUE
